# Supplementary material for: ACmix-Swin Deep Learning of 4-Day-Old Apis mellifera Larval Transcriptomes Reveals Early Caste-Biased Regulatory Hubs
Source: Genes (Basel). 2025 Dec 25;17(1):17. doi: 10.3390/genes17010017 (PMC12841262; doi:10.3390/genes17010017)
Supplement: Supplementary file 1 [file genes-17-00017-s001.zip]

Archive with 25 entries (24 files):
- Supplemental/
- Supplemental/Supplemental Table S4.xlsx
- __MACOSX/Supplemental/._Supplemental Table S4.xlsx
- Supplemental/Supplemental Table S5.xlsx
- __MACOSX/Supplemental/._Supplemental Table S5.xlsx
- Supplemental/Supplemental Fig3b.pdf
- __MACOSX/Supplemental/._Supplemental Fig3b.pdf
- Supplemental/Supplemental Fig3a.pdf
- __MACOSX/Supplemental/._Supplemental Fig3a.pdf
- Supplemental/Supplemental Table S2.xlsx
- __MACOSX/Supplemental/._Supplemental Table S2.xlsx
- Supplemental/Supplemental Fig5a.pdf
- __MACOSX/Supplemental/._Supplemental Fig5a.pdf
- Supplemental/Supplemental Table S3.xlsx
- __MACOSX/Supplemental/._Supplemental Table S3.xlsx
- Supplemental/Supplemental Fig5b.pdf
- __MACOSX/Supplemental/._Supplemental Fig5b.pdf
- Supplemental/Supplemental Fig4.pdf
- __MACOSX/Supplemental/._Supplemental Fig4.pdf
- Supplemental/Supplemental Fig2.pdf
- __MACOSX/Supplemental/._Supplemental Fig2.pdf
- Supplemental/Supplemental Fig1.pdf
- __MACOSX/Supplemental/._Supplemental Fig1.pdf
- Supplemental/Supplemental Table S1.xlsx
- __MACOSX/Supplemental/._Supplemental Table S1.xlsx
