# Supplementary material for: ACmix-Swin Deep Learning of 4-Day-Old Apis mellifera Larval Transcriptomes Reveals Early Caste-Biased Regulatory Hubs
Source: Genes (Basel). 2025 Dec 25;17(1):17. doi: 10.3390/genes17010017 (PMC12841262; doi:10.3390/genes17010017)
Supplement: Supplementary file 1 [file genes-17-00017-s001.zip › Supplemental/Supplemental Table S4.xlsx]

## Sheet: comparison_results
Method	Accuracy (%)	Precision (%)	Recall (%)	F1-Score (%)	AUC
ACmix-Swin (Ours)	95.8±0.00	95.8±1.11	95.8±0.00	95.11±0.25	0.9556±0.0216
KNN	82.22±2.22	85.03±4.02	82.22±2.22	82.15±2.27	0.9333±0.0225
Transformer	81.11±4.44	84.02±4.21	81.11±4.44	81.38±4.49	0.9259±0.0356
MLP	80.00±7.54	84.25±5.95	80.00±7.54	79.74±7.65	0.8991±0.0483
1D-CNN	80.00±4.44	83.99±3.15	80.00±4.44	79.83±4.60	0.8963±0.0244
SVM (RBF)	80.00±2.72	83.25±3.03	80.00±2.72	79.71±2.61	0.9620±0.0061
LSTM	78.89±4.16	84.97±3.57	78.89±4.16	78.73±4.16	0.9241±0.0408
Logistic Regression	77.78±3.51	80.72±4.52	77.78±3.51	77.75±3.48	0.9500±0.0090
Random Forest	76.67±4.16	78.54±5.04	76.67±4.16	76.28±4.37	0.9477±0.0210
