# Supplementary material for: ACmix-Swin Deep Learning of 4-Day-Old Apis mellifera Larval Transcriptomes Reveals Early Caste-Biased Regulatory Hubs
Source: Genes (Basel). 2025 Dec 25;17(1):17. doi: 10.3390/genes17010017 (PMC12841262; doi:10.3390/genes17010017)
Supplement: Supplementary file 1 [file genes-17-00017-s001.zip › Supplemental/Supplemental Table S5.xlsx]

## Sheet: ablation_results
Configuration	Accuracy (%)	F1-Score (%)	Δ Accuracy
ACmix-Swin (Full)	95.8±0.00	95.8±0.00	—
w/o Convolution	86.67±4.44	86.59±4.54	0.0444
window_size=5	84.44±4.16	84.53±4.35	0.0222
dropout=0.1	83.33±3.51	83.31±3.68	0.0111
embed_dim=128	82.22±4.16	82.43±4.11	—
num_heads=16	82.22±4.16	82.53±4.02	—
dropout=0.5	82.22±4.16	82.39±4.13	—
embed_dim=32	82.22±2.22	82.33±2.41	—
num_heads=4	82.22±2.22	82.32±2.38	—
w/o Attention	81.11±5.67	81.34±5.55	-0.0111
window_size=9	81.11±2.72	81.29±2.97	-0.0111
