# Supplementary material for: ACmix-Swin Deep Learning of 4-Day-Old Apis mellifera Larval Transcriptomes Reveals Early Caste-Biased Regulatory Hubs
Source: Genes (Basel). 2025 Dec 25;17(1):17. doi: 10.3390/genes17010017 (PMC12841262; doi:10.3390/genes17010017)
Supplement: Supplementary file 1 [file genes-17-00017-s001.zip › Supplemental/Supplemental Table S2.xlsx]

## Sheet: Sheet1
Supplemental Table S2:Mapping ratio of data
Sample	Total	Unmapped (%)	Uniquely mapped (%)	Multiple mapped (%)	Total mapped (%)
Queen4_1	36137548	5	88	3	94
Queen4_2	32999032	5	88	2	94
Queen4_3	40031354	5	89	2	94
Queen4_4	32321980	5	89	2	94
Queen4_5	33324972	4	89	2	95
Drone4_1	35488901	5	88	3	94
Drone4_2	32480179	5	89	3	94
Drone4_3	27383889	5	89	2	94
Drone4_4	33323739	5	88	3	94
Drone4_5	34675798	5	88	3	94
Drone4_6	36483164	5	88	3	94
Worker4_1	33035956	3	92	2	96
Worker4_2	39879168	4	91	2	95
Worker4_3	31830879	3	92	2	96
Worker4_4	32479419	4	89	3	95
Worker4_5	33109495	4	91	2	95
Worker4_6	35379185	5	90	2	94
