# Supplementary material for: ACmix-Swin Deep Learning of 4-Day-Old Apis mellifera Larval Transcriptomes Reveals Early Caste-Biased Regulatory Hubs
Source: Genes (Basel). 2025 Dec 25;17(1):17. doi: 10.3390/genes17010017 (PMC12841262; doi:10.3390/genes17010017)
Supplement: Supplementary file 1 [file genes-17-00017-s001.zip › Supplemental/Supplemental Table S3.xlsx]

## Sheet: qPCR Data
Gene	Caste	Rep	Ct	ΔCt	ΔΔCt	2^(-ΔΔCt)	SE	Upstream Nucleotide Sequence(3-5)	Upstream Nucleotide Sequence(5-3)	Tm
Actin	Drone	1	22.15				0.02	GACGAAGTAGCAGCCCTTGT	ACCTCTCTTGCTCTGAGCCT
Actin	Drone	2	22.27				0.02
Actin	Drone	3	22.28				0.02
Actin	Drone	4	22.15				0.02
Actin	Drone	5	22.19				0.02
Actin	Drone	6	22.21				0.02
Actin	Queen	1	22.22				0.02
Actin	Queen	2	22.2				0.02
Actin	Queen	3	22.24				0.02
Actin	Queen	4	22.22				0.02
Actin	Queen	5	22.14				0.02
Actin	Queen	6	22.26				0.02
Actin	Worker	1	22.27				0.03
Actin	Worker	2	22.3				0.03
Actin	Worker	3	22.15				0.03
Actin	Worker	4	22.32				0.03
Actin	Worker	5	22.31				0.03
Actin	Worker	6	22.24				0.03
Vg	Drone	1	30.41	8.03	0	1	0.052	GATCGACGGACGGTACTGG	CAAAAGCAAACCGCCGTAACTC	59.8
Vg	Drone	2	30.35	8.03	0	1	0.051
Vg	Drone	3	30.19	8.03	0	1	0.051
Vg	Drone	4	30.09	8.03	0	1	0.054
Vg	Drone	5	30.12	8.03	0	1	0.055
Vg	Drone	6	30.25	8.03	0	1	0.055
Vg	Queen	1	26.1	3.92	-4.1	17.19	0.056
Vg	Queen	2	26.09	3.92	-4.1	17.144	0.055
Vg	Queen	3	25.95	3.92	-4.1	17.14	0.053
Vg	Queen	4	26.18	3.92	-4.1	17.19	0.052
Vg	Queen	5	26.17	3.92	-4.1	17.18	0.051
Vg	Queen	6	26.33	3.92	-4.1	17.19	0.053
Vg	Worker	1	27.9	5.64	-2.38	5.224	0.03
Vg	Worker	2	27.99	5.64	-2.38	5.223	0.03
Vg	Worker	3	27.86	5.64	-2.38	5.22	0.03
Vg	Worker	4	27.87	5.64	-2.38	5.225	0.03
Vg	Worker	5	28.02	5.64	-2.38	5.221	0.03
Vg	Worker	6	27.81	5.64	-2.38	5.22	0.03
LOC725841	Drone	1	28.68	6.51	0	1	0.01	ACAACGTGGCATTTGACGTG	TTTGGATCATACGCCCCAGG	59.82
LOC725841	Drone	2	28.72	6.51	0	1.03	0.01
LOC725841	Drone	3	28.7	6.51	0	1.1	0.01
LOC725841	Drone	4	28.73	6.51	0	1.13	0.01
LOC725841	Drone	5	28.73	6.51	0	1	0.01
LOC725841	Drone	6	28.76	6.51	0	1	0.01
LOC725841	Queen	1	27.84	5.74	-0.78	1.71	0.03
LOC725841	Queen	2	27.99	5.74	-0.78	1.71	0.03
LOC725841	Queen	3	27.89	5.74	-0.78	1.71	0.03
LOC725841	Queen	4	27.93	5.74	-0.78	1.71	0.03
LOC725841	Queen	5	28.01	5.74	-0.78	1.71	0.03
LOC725841	Queen	6	28.03	5.74	-0.78	1.71	0.03
LOC725841	Worker	1	28.62	6.41	-0.1	1.07	0.03
LOC725841	Worker	2	28.65	6.41	-0.1	1.07	0.03
LOC725841	Worker	3	28.81	6.41	-0.1	1.07	0.03
LOC725841	Worker	4	28.65	6.41	-0.1	1.07	0.03
LOC725841	Worker	5	28.65	6.41	-0.1	1.07	0.03
LOC725841	Worker	6	28.7	6.41	-0.1	1.07	0.03
LOC412768	Drone	1	29.47	7.26	0	1	0.02	CGAGAAACAGAAGCCAGGGT	AAACAGCACCTCGCTAGTCC	59.96
LOC412768	Drone	2	29.48	7.26	0	1	0.02
LOC412768	Drone	3	29.4	7.26	0	1	0.02
LOC412768	Drone	4	29.54	7.26	0	1	0.02
LOC412768	Drone	5	29.47	7.26	0	1	0.02
LOC412768	Drone	6	29.47	7.26	0	1	0.02
LOC412768	Queen	1	29.09	7.04	-0.22	1.16	0.04
LOC412768	Queen	2	29.19	7.04	-0.22	1.16	0.04
LOC412768	Queen	3	29.25	7.04	-0.22	1.16	0.04
LOC412768	Queen	4	29.34	7.04	-0.22	1.16	0.04
LOC412768	Queen	5	29.27	7.04	-0.22	1.16	0.04
LOC412768	Queen	6	29.4	7.04	-0.22	1.16	0.04
LOC412768	Worker	1	27.44	5.01	-2.25	4.76	0.04
LOC412768	Worker	2	27.17	5.01	-2.25	4.76	0.04
LOC412768	Worker	3	27.25	5.01	-2.25	4.76	0.04
LOC412768	Worker	4	27.23	5.01	-2.25	4.76	0.04
LOC412768	Worker	5	27.28	5.01	-2.25	4.76	0.04
LOC412768	Worker	6	27.3	5.01	-2.25	4.76	0.04
LOC100576841	Drone	1	27.95	5.69	-1.78	3.42	0.04	GCTTTGACGAGCGAAACTGG	GAGCGCGATTAATCTGGGGA	60.11
LOC100576841	Drone	2	27.97	5.69	-1.78	3.42	0.04
LOC100576841	Drone	3	27.73	5.69	-1.78	3.42	0.04
LOC100576841	Drone	4	27.97	5.69	-1.78	3.42	0.04
LOC100576841	Drone	5	27.89	5.69	-1.78	3.42	0.04
LOC100576841	Drone	6	27.86	5.69	-1.78	3.42	0.04
LOC100576841	Queen	1	29.54	7.46	0	1	0.027
LOC100576841	Queen	2	29.82	7.46	0	1	0.04
LOC100576841	Queen	3	29.69	7.46	0	1	0.04
LOC100576841	Queen	4	29.71	7.46	0	1	0.03
LOC100576841	Queen	5	29.68	7.46	0	1	0.04
LOC100576841	Queen	6	29.61	7.46	0	1	0.04
LOC100576841	Worker	1	29.16	6.97	-0.49	1.4	0.04
LOC100576841	Worker	2	29.26	6.97	-0.49	1.4	0.04
LOC100576841	Worker	3	29.15	6.97	-0.49	1.4	0.045
LOC100576841	Worker	4	29.2	6.97	-0.49	1.4	0.044
LOC100576841	Worker	5	29.4	6.97	-0.49	1.4	0.04
LOC100576841	Worker	6	29.25	6.97	-0.49	1.4	0.04
Vg_NM_001011578.1/exon =2	Queen 1	22.15	0	0	1	0.05	0.05	ATCTGTCGGACGTGCATACC	AGCATATTGGCCGTTCCACA	59.3
Vg_NM_001011578.1/exon =2	Queen 2	22.08	0	0	1	0.04	0.04
Vg_NM_001011578.1/exon =2	Queen 3	21.98	0	0	1	0.06	0.05
Vg_NM_001011578.1/exon =2	Queen 4	22.25	0	0	1	0.05	0.05
Vg_NM_001011578.1/exon =2	Queen 5	22.18	0	0	1	0.05	0.05
Vg_NM_001011578.1/exon =2	Queen 6	22.32	0	0	1	0.05	0.05
Vg_NM_001011578.1/exon =2	Drone 1	25.41	3.29	-3.29	9.78	0.04	0.05
Vg_NM_001011578.1/exon =2	Drone 2	25.35	3.29	-3.29	9.78	0.05	0.07
Vg_NM_001011578.1/exon =2	Drone 3	25.19	3.29	-3.29	9.78	0.04	0.05
Vg_NM_001011578.1/exon =2	Drone 4	25.52	3.29	-3.29	9.78	0.06	0.06
Vg_NM_001011578.1/exon =2	Drone 5	25.28	3.29	-3.29	9.78	0.05	0.05
Vg_NM_001011578.1/exon =2	Drone 6	25.45	3.29	-3.29	9.78	0.04	0.05
Vg_NM_001011578.1/exon =2	Worker 1	31.85	9.73	-9.73	850.12	0.03	0.04
Vg_NM_001011578.1/exon =2	Worker 2	31.92	9.73	-9.73	850.12	0.04	0.03
Vg_NM_001011578.1/exon =2	Worker 3	31.78	9.73	-9.73	850.12	0.03	0.03
Vg_NM_001011578.1/exon =2	Worker 4	31.88	9.73	-9.73	850.12	0.03	0.03
Vg_NM_001011578.1/exon =2	Worker 5	31.95	9.73	-9.73	850.12	0.03	0.03
Vg_NM_001011578.1/exon =2	Worker 6	31.75	9.73	-9.73	850.12	0.04	0.03
