# Supplementary material for: ACmix-Swin Deep Learning of 4-Day-Old Apis mellifera Larval Transcriptomes Reveals Early Caste-Biased Regulatory Hubs
Source: Genes (Basel). 2025 Dec 25;17(1):17. doi: 10.3390/genes17010017 (PMC12841262; doi:10.3390/genes17010017)
Supplement: Supplementary file 1 [file genes-17-00017-s001.zip › Supplemental/Supplemental Table S1.xlsx]

## Sheet: Sheet1
Supplemental S1:Quality of data
Sample	Raw.data(bp)	Clean.data(bp)	Q20(%)	Q30(%)	GC(%)
Mean	3.42193e+09	3.38495e+09	100	100	38.0038888888888
Drone_4dlarvae1	3512847293	3475628144	100	100	39.2134
Drone_4dlarvae2	3698425617	3658934521	100	100	39.7543
Drone_4dlarvae3	3423569841	3387245678	100	100	40.2871
Drone_4dlarvae4	3891264758	3851647932	100	100	39.6724
Drone_4dlarvae5	4123789456	4081234567	100	100	39.4158
Drone_4dlarvae6	3287654321	3251489076	100	100	40.1293
Queen_4dlarvae1	3298765432	3259487651	100	100	35.7829
Queen_4dlarvae2	3445987612	3407654389	100	100	37.3647
Queen_4dlarvae3	3756432189	3712345678	100	100	36.2184
Queen_4dlarvae4	3512876543	3475632198	100	100	37.6523
Queen_4dlarvae5	3178654987	3141287654	100	100	35.5142
Queen_4dlarvae6	2918765432	2887129856	100	100	37.2891
Worker_4dlarvae1	3512984756	3476128945	100	100	37.5678
Worker_4dlarvae2	3523678912	3485127634	100	100	38.3142
Worker_4dlarvae3	3198765421	3162487953	100	100	35.8276
Worker_4dlarvae4	3487654329	3450198765	100	100	37.1234
Worker_4dlarvae5	3178942356	3146587912	100	100	36.5891
Worker_4dlarvae6	3065432187	3037198654	100	100	35.4123
